# Supplementary material for: Elbamycellarosea gen. et sp. nov. (Juncigenaceae, Torpedosporales) isolated from the Mediterranean Sea
Source: MycoKeys. 2019 Jun 19;55:15–28. doi: 10.3897/mycokeys.55.35522 (PMC6595004; doi:10.3897/mycokeys.55.35522)
Supplement: XML Treatment for Elbamycella [file mycokeys.55.35522-treatment1.xml]

<!DOCTYPE tp:taxon-treatment
  PUBLIC "-//TaxonX//DTD Taxonomic Treatment Publishing DTD v0 20100105//EN" "tax-treatment-NSO.dtd">
<tp:taxon-treatment xmlns:tp="http://www.plazi.org/taxpub"><tp:treatment-meta><kwd-group><label>Taxon classification</label><kwd><named-content xmlns:xlink="http://www.w3.org/1999/xlink" content-type="kingdom">Fungi</named-content></kwd><kwd><named-content xmlns:xlink="http://www.w3.org/1999/xlink" content-type="order">Torpedosporales</named-content></kwd><kwd><named-content xmlns:xlink="http://www.w3.org/1999/xlink" content-type="family">Juncigenaceae</named-content></kwd></kwd-group><mixed-citation publication-type="journal"><person-group><name><surname>Poli</surname><given-names>Anna</given-names></name><name><surname>Bovio</surname><given-names>Elena</given-names></name><name><surname>Verkley</surname><given-names>Gerard</given-names></name><name><surname>Prigione</surname><given-names>Valeria</given-names></name><name><surname>Varese</surname><given-names>Giovanna Cristina</given-names></name></person-group><article-title><italic><tp:taxon-name><tp:taxon-name-part taxon-name-part-type="genus" reg="Elbamycella">Elbamycella</tp:taxon-name-part><tp:taxon-name-part taxon-name-part-type="species" reg="rosea">rosea</tp:taxon-name-part></tp:taxon-name></italic> gen. et sp. nov. (<tp:taxon-name><tp:taxon-name-part taxon-name-part-type="family">Juncigenaceae</tp:taxon-name-part></tp:taxon-name>, <tp:taxon-name><tp:taxon-name-part taxon-name-part-type="order">Torpedosporales</tp:taxon-name-part></tp:taxon-name>) isolated from the Mediterranean Sea</article-title><source>MycoKeys</source><day>19</day><month>6</month><year>2019</year><volume>55</volume><fpage>15</fpage><lpage>28</lpage><pub-id pub-id-type="doi">10.3897/mycokeys.55.35522</pub-id></mixed-citation></tp:treatment-meta><tp:nomenclature><tp:taxon-name>
              <tp:taxon-name-part taxon-name-part-type="genus" reg="Elbamycella">Elbamycella</tp:taxon-name-part>
              <object-id xmlns:xlink="http://www.w3.org/1999/xlink" content-type="mycobank" xlink:type="simple">Mycobank: MB830648</object-id>
            </tp:taxon-name><tp:taxon-authority>gen. nov. A. Poli, E. Bovio, V. Prigione &amp; G.C. Varese</tp:taxon-authority></tp:nomenclature><tp:treatment-sec sec-type="type species" id="SECID0EXTAG"><title>Type species.</title><p><italic><tp:taxon-name><tp:taxon-name-part taxon-name-part-type="genus" reg="Elbamycella">Elbamycella</tp:taxon-name-part><tp:taxon-name-part taxon-name-part-type="species" reg="rosea">rosea</tp:taxon-name-part></tp:taxon-name></italic> sp. nov.</p></tp:treatment-sec><tp:treatment-sec sec-type="etymology" id="SECID0ESUAG"><title>Etymology.</title><p>In reference to the geographic isolation site, Elba Island, Tuscany (Italy)</p></tp:treatment-sec><tp:treatment-sec sec-type="Phylogenetic placement" id="SECID0EXUAG"><title>Phylogenetic placement.</title><p><tp:taxon-name><tp:taxon-name-part taxon-name-part-type="family">Juncigenaceae</tp:taxon-name-part></tp:taxon-name>, <tp:taxon-name><tp:taxon-name-part taxon-name-part-type="class">Sordariomycetes</tp:taxon-name-part></tp:taxon-name>, <tp:taxon-name><tp:taxon-name-part taxon-name-part-type="phylum">Ascomycota</tp:taxon-name-part></tp:taxon-name>. The genus <italic><tp:taxon-name><tp:taxon-name-part taxon-name-part-type="genus" reg="Elbamycella">Elbamycella</tp:taxon-name-part></tp:taxon-name></italic> gen. nov. clusters together with genera <italic><tp:taxon-name><tp:taxon-name-part taxon-name-part-type="genus" reg="Marinokulati">Marinokulati</tp:taxon-name-part></tp:taxon-name></italic>, <italic><tp:taxon-name><tp:taxon-name-part taxon-name-part-type="genus" reg="Khaleijomyces">Khaleijomyces</tp:taxon-name-part></tp:taxon-name></italic>, <italic><tp:taxon-name><tp:taxon-name-part taxon-name-part-type="genus" reg="Juncigena">Juncigena</tp:taxon-name-part></tp:taxon-name></italic>, and <italic><tp:taxon-name><tp:taxon-name-part taxon-name-part-type="genus" reg="Fulvocentrum">Fulvocentrum</tp:taxon-name-part></tp:taxon-name></italic> (Fig. <xref ref-type="fig" rid="F1">1</xref>).</p></tp:treatment-sec><tp:treatment-sec sec-type="description" id="SECID0ETWAG"><title>Description.</title><p>Ascomata superficial, erumpent or immersed, perithecial, scattered or gregarious, olivaceous-brown to black at maturity, globose, subglobose, ovoid or pyriform, glabrous; ostiolar neck long, pale-coloured; peridium of textura prismatica in the outer layers and textura globulosa in the inner layers. Asci evanescent, hyaline, cylindrical to clavate.</p><p>Ascopores cylindrical rounded at both ends, thin-walled, hyaline, straight or slightly curved, 3-septate, bearing subpolar, appendages.</p><p>Asexual morph unknown.</p></tp:treatment-sec><tp:treatment-sec><!--Section generated to contain objects referenced in tp:taxon-treatment.--><fig id="F1" position="float" orientation="portrait"><label>Figure 1.</label><caption><p>Phylogenetic inference of <italic><tp:taxon-name><tp:taxon-name-part taxon-name-part-type="genus" reg="Elbamycella">Elbamycella</tp:taxon-name-part><tp:taxon-name-part taxon-name-part-type="species" reg="rosea">rosea</tp:taxon-name-part></tp:taxon-name></italic> sp. nov. based on a combined <abbrev xmlns:xlink="http://www.w3.org/1999/xlink" xlink:title="small ribosomal subunit" id="ABBRID0EOMAG" xlink:type="simple">nrSSU</abbrev> and <abbrev xmlns:xlink="http://www.w3.org/1999/xlink" xlink:title="large ribosomal subunit" id="ABBRID0ESMAG" xlink:type="simple">nrLSU</abbrev> dataset. The tree is rooted to <italic><tp:taxon-name><tp:taxon-name-part taxon-name-part-type="genus" reg="Xylaria">Xylaria</tp:taxon-name-part><tp:taxon-name-part taxon-name-part-type="species" reg="hypoxylon">hypoxylon</tp:taxon-name-part></tp:taxon-name></italic>. Branch numbers indicate <abbrev xmlns:xlink="http://www.w3.org/1999/xlink" xlink:title="Bayesian posterior probabilities" id="ABBRID0EBNAG" xlink:type="simple">BPP</abbrev>/MLB values; Bar = expected changes per site (0.03).</p></caption><graphic xmlns:xlink="http://www.w3.org/1999/xlink" xlink:href="mycokeys-55-015-g001.jpg" position="float" orientation="portrait" xlink:type="simple" id="oo_311617.jpg"/></fig></tp:treatment-sec></tp:taxon-treatment>
