# Supplementary material for: Elbamycellarosea gen. et sp. nov. (Juncigenaceae, Torpedosporales) isolated from the Mediterranean Sea
Source: MycoKeys. 2019 Jun 19;55:15–28. doi: 10.3897/mycokeys.55.35522 (PMC6595004; doi:10.3897/mycokeys.55.35522)
Supplement: XML Treatment for Elbamycella rosea [file mycokeys.55.35522-treatment2.xml]

<!DOCTYPE tp:taxon-treatment
  PUBLIC "-//TaxonX//DTD Taxonomic Treatment Publishing DTD v0 20100105//EN" "tax-treatment-NSO.dtd">
<tp:taxon-treatment xmlns:tp="http://www.plazi.org/taxpub"><tp:treatment-meta><kwd-group><label>Taxon classification</label><kwd><named-content xmlns:xlink="http://www.w3.org/1999/xlink" content-type="kingdom">Fungi</named-content></kwd><kwd><named-content xmlns:xlink="http://www.w3.org/1999/xlink" content-type="order">Torpedosporales</named-content></kwd><kwd><named-content xmlns:xlink="http://www.w3.org/1999/xlink" content-type="family">Juncigenaceae</named-content></kwd></kwd-group><mixed-citation publication-type="journal"><person-group><name><surname>Poli</surname><given-names>Anna</given-names></name><name><surname>Bovio</surname><given-names>Elena</given-names></name><name><surname>Verkley</surname><given-names>Gerard</given-names></name><name><surname>Prigione</surname><given-names>Valeria</given-names></name><name><surname>Varese</surname><given-names>Giovanna Cristina</given-names></name></person-group><article-title><italic><tp:taxon-name><tp:taxon-name-part taxon-name-part-type="genus" reg="Elbamycella">Elbamycella</tp:taxon-name-part><tp:taxon-name-part taxon-name-part-type="species" reg="rosea">rosea</tp:taxon-name-part></tp:taxon-name></italic> gen. et sp. nov. (<tp:taxon-name><tp:taxon-name-part taxon-name-part-type="family">Juncigenaceae</tp:taxon-name-part></tp:taxon-name>, <tp:taxon-name><tp:taxon-name-part taxon-name-part-type="order">Torpedosporales</tp:taxon-name-part></tp:taxon-name>) isolated from the Mediterranean Sea</article-title><source>MycoKeys</source><day>19</day><month>6</month><year>2019</year><volume>55</volume><fpage>15</fpage><lpage>28</lpage><pub-id pub-id-type="doi">10.3897/mycokeys.55.35522</pub-id></mixed-citation></tp:treatment-meta><tp:nomenclature><tp:taxon-name>
              <tp:taxon-name-part taxon-name-part-type="genus" reg="Elbamycella">Elbamycella</tp:taxon-name-part>
              <tp:taxon-name-part taxon-name-part-type="species" reg="rosea">rosea</tp:taxon-name-part>
              <object-id xmlns:xlink="http://www.w3.org/1999/xlink" content-type="mycobank" xlink:type="simple">Mycobank: MB830649</object-id>
            </tp:taxon-name><tp:taxon-authority>sp. nov. A. Poli, E. Bovio, V. Prigione &amp; G.C. Varese</tp:taxon-authority><xref ref-type="fig" rid="F2">Figures 2</xref><xref ref-type="fig" rid="F3">, 3</xref></tp:nomenclature><tp:treatment-sec sec-type="material" id="SECID0EKYAG"><title>Type.</title><p>Italy, Tuscany, Mediterranean Sea, Elba Island (LI), Ghiaie ISL, 14–15m depth, <named-content xmlns:xlink="http://www.w3.org/1999/xlink" content-type="dwc:verbatimCoordinates" xlink:type="simple"><named-content content-type="geo-json" specific-use="{&#34;type&#34;:&#34;Point&#34;,&#34;coordinates&#34;:[10.322222,42.817778]}" id="NCID0ETYAG" xlink:type="simple">42°49’04”N, 10°19’20”E</named-content></named-content>, on the brown alga <italic><tp:taxon-name><tp:taxon-name-part taxon-name-part-type="genus" reg="Padina">Padina</tp:taxon-name-part><tp:taxon-name-part taxon-name-part-type="species" reg="pavonica">pavonica</tp:taxon-name-part></tp:taxon-name></italic>, 20 March 2010, R. Mussat-Sartor and N. Nurra, <abbrev xmlns:xlink="http://www.w3.org/1999/xlink" xlink:title="Mycotheca Universitatis Taurinensis" id="ABBRID0EDZAG" xlink:type="simple">MUT</abbrev> 5443 holotype, living culture permanently preserved in metabolically inactively state by deep-freezing at <italic>Mycotheca Universitatis Taurinensis</italic>. A dried specimen of this culture grown on <abbrev xmlns:xlink="http://www.w3.org/1999/xlink" xlink:title="corn meal agar medium supplemented with sea salts" id="ABBRID0EJZAG" xlink:type="simple">CMASS</abbrev> and <abbrev xmlns:xlink="http://www.w3.org/1999/xlink" xlink:title="CMA-sea water" id="ABBRID0ENZAG" xlink:type="simple">CMASW</abbrev> has been deposited in the herbarium of the Department of Life Sciences and Systems Biology (TO Cryptogamia 3446).</p></tp:treatment-sec><tp:treatment-sec sec-type="material" id="SECID0ERZAG"><title>Additional material examined.</title><p>Italy, Tuscany, Mediterranean Sea, Elba island (LI), Ghiaie ISL, 14–15m depth, <named-content xmlns:xlink="http://www.w3.org/1999/xlink" content-type="dwc:verbatimCoordinates" xlink:type="simple"><named-content content-type="geo-json" specific-use="{&#34;type&#34;:&#34;Point&#34;,&#34;coordinates&#34;:[10.322222,42.817778]}" id="NCID0E1ZAG" xlink:type="simple">42°49’04”N, 10°19’20”E</named-content></named-content>, on the seagrass <italic><tp:taxon-name><tp:taxon-name-part taxon-name-part-type="genus" reg="Posidonia">Posidonia</tp:taxon-name-part><tp:taxon-name-part taxon-name-part-type="species" reg="oceanica">oceanica</tp:taxon-name-part></tp:taxon-name></italic>, 20 March 2010, R. Mussat-Sartor and N. Nurra, <abbrev xmlns:xlink="http://www.w3.org/1999/xlink" xlink:title="Mycotheca Universitatis Taurinensis" id="ABBRID0EK1AG" xlink:type="simple">MUT</abbrev> 4937 = CBS 130520.</p></tp:treatment-sec><tp:treatment-sec sec-type="etymology" id="SECID0EO1AG"><title>Etymology.</title><p>In reference to the colour of the colony on the culture media.</p></tp:treatment-sec><tp:treatment-sec sec-type="description" id="SECID0ET1AG"><title>Description.</title><p>Ascomata were produced on both <abbrev xmlns:xlink="http://www.w3.org/1999/xlink" xlink:title="corn meal agar medium supplemented with sea salts" id="ABBRID0EZ1AG" xlink:type="simple">CMASS</abbrev> and <abbrev xmlns:xlink="http://www.w3.org/1999/xlink" xlink:title="CMA-sea water" id="ABBRID0E41AG" xlink:type="simple">CMASW</abbrev> at 21 °C only, after 28 days of incubation. Mycelium hyaline to pale brown consisting of smooth-walled hyphae 2.5–4 µm wide (Fig. <xref ref-type="fig" rid="F2">2A–D, F</xref>).</p><p>Ascomata perithecial, scattered or gregarious (from 2 to 6-8), superficial, erumpent or immersed, olivaceous-brown to black at maturity, globose, subglobose, ovoid or pyriform, glabrous, up to 100–140 µm diameter; ostiolar neck, pale-coloured, single (sometimes 2, rarely 3), 55–70 µm long and 20–50 µm wide at the base; peridium 5–10 µm thick of textura prismatica in the outer layers and textura globulosa in the inner layers with cells with olivaceous-brown walls, in the neck consisting of hyaline, more elongated cells, from which numerous hyaline blunt hyphal projections 5–15 × 3–5 µm arise. Asci evanescent, hyaline, cylindrical to clavate 22–26 × 12–16 µm containing 8 spores; sterile elements not observed (Fig. <xref ref-type="fig" rid="F2">2E, G</xref>).</p><p>Ascopores cylindrical 23–28 × 4–5 µm, rounded at both ends, thin-walled, hyaline, straight or slightly curved, 3-septate, with a large basal cell 10–15 µm long and 3 shorter, upper cells, slightly constricted around the septa, the apical cell somewhat attenuated just below the blunt tip, bearing 3(4) subpolar, straight or slightly bent, acuminate, hyaline, smooth-walled cellular appendages 10–20 µm long (about 0.5–1 µm wide). In some spores the apical cell is divided by an additional septum; each cell of the spore contains a few oil-droplets 1.5–3.0 µm diameter (Fig. <xref ref-type="fig" rid="F2">2H</xref>).</p><p>Asexual morph not observed.</p><fig id="F2" position="float" orientation="portrait"><label>Figure 2.</label><caption><p><italic><tp:taxon-name><tp:taxon-name-part taxon-name-part-type="genus" reg="Elbamycella">Elbamycella</tp:taxon-name-part><tp:taxon-name-part taxon-name-part-type="species" reg="rosea">rosea</tp:taxon-name-part></tp:taxon-name></italic> sp. nov. <bold>A, D</bold> group of young subglobose ascomata <bold>B, C</bold> globose ascomata with one or two necks <bold>E</bold> immature (bottom) and dehiscent (top) asci <bold>F</bold> ascoma in cross section <bold>G</bold> mature ascus with 8 ascospores <bold>H</bold> ascospores. Scale bars: 50 µm (<bold>A, D, F</bold>); 100 µm (<bold>B, C</bold>); 10 µm (<bold>E, G, H</bold>).</p></caption><graphic xmlns:xlink="http://www.w3.org/1999/xlink" xlink:href="mycokeys-55-015-g002.jpg" position="float" orientation="portrait" xlink:type="simple" id="oo_311618.jpg"/></fig></tp:treatment-sec><tp:treatment-sec sec-type="description" id="SECID0E33AG"><title>Colony description.</title><p>Colonies reaching 21–23 mm diameter on <abbrev xmlns:xlink="http://www.w3.org/1999/xlink" xlink:title="CMA-sea water" id="ABBRID0EC4AG" xlink:type="simple">CMASW</abbrev> and 19–29 mm diameter on <abbrev xmlns:xlink="http://www.w3.org/1999/xlink" xlink:title="corn meal agar medium supplemented with sea salts" id="ABBRID0EG4AG" xlink:type="simple">CMASS</abbrev> in 28 days at 21 °C, plane, thin, mycelium mainly submerged. Colonies pale pink in the centre becoming brown with age, colourless at the margins. Black spots due to ascomata groups in fruiting colonies. Reverse of the same colour of the surface (Fig. <xref ref-type="fig" rid="F3">3A, B</xref>).</p><p>Colonies on PDASW and PDASS reaching 10–14 mm diameter in 28 days at 21 °C, convolute, developing in height with irregular margins, salmon. Reverse of the same colour of the surface (Fig. <xref ref-type="fig" rid="F3">3C, D</xref>).</p><p>At 10 °C colony growth on all media very poor, attaining 5–8 mm diameter in 28 days. Colonies plane to slightly convolute with regular margins, pale pink to cyclamen. Reverse of the same colour of the surface (Fig. <xref ref-type="fig" rid="F3">3E–H</xref>).</p><fig id="F3" position="float" orientation="portrait"><label>Figure 3.</label><caption><p><italic><tp:taxon-name><tp:taxon-name-part taxon-name-part-type="genus" reg="Elbamycella">Elbamycella</tp:taxon-name-part><tp:taxon-name-part taxon-name-part-type="species" reg="rosea">rosea</tp:taxon-name-part></tp:taxon-name></italic> sp. nov.: 28-days-old colonies at 21 °C on <bold>A</bold><abbrev xmlns:xlink="http://www.w3.org/1999/xlink" xlink:title="CMA-sea water" id="ABBRID0EP5AG" xlink:type="simple">CMASW</abbrev><bold>B</bold><abbrev xmlns:xlink="http://www.w3.org/1999/xlink" xlink:title="corn meal agar medium supplemented with sea salts" id="ABBRID0EV5AG" xlink:type="simple">CMASS</abbrev><bold>C</bold> PDASW <bold>D</bold> PDASS; 28-days-old colonies at 10 °C on <bold>E</bold><abbrev xmlns:xlink="http://www.w3.org/1999/xlink" xlink:title="CMA-sea water" id="ABBRID0E65AG" xlink:type="simple">CMASW</abbrev><bold>F</bold><abbrev xmlns:xlink="http://www.w3.org/1999/xlink" xlink:title="corn meal agar medium supplemented with sea salts" id="ABBRID0EF6AG" xlink:type="simple">CMASS</abbrev><bold>G</bold> PDASW <bold>H</bold> PDASS.</p></caption><graphic xmlns:xlink="http://www.w3.org/1999/xlink" xlink:href="mycokeys-55-015-g003.jpg" position="float" orientation="portrait" xlink:type="simple" id="oo_311619.jpg"/></fig><table-wrap id="T2" position="float" orientation="portrait"><label>Table 2.</label><caption><p>Comparison of the main sexual morpholgical features of genera belonging to <tp:taxon-name><tp:taxon-name-part taxon-name-part-type="family">Juncigenaceae</tp:taxon-name-part></tp:taxon-name>.</p></caption><table id="TID0EVMBG" rules="all"><tbody><tr><td rowspan="1" colspan="1">
                      <bold>Fungus</bold>
                    </td><td rowspan="1" colspan="1">
                      <bold>Ascomata</bold>
                    </td><td rowspan="1" colspan="1">
                      <bold>Periphyses/ Paraphyses</bold>
                    </td><td rowspan="1" colspan="1">
                      <bold>Asci</bold>
                    </td><td rowspan="1" colspan="1">
                      <bold>Ascospores</bold>
                    </td><td rowspan="1" colspan="1">
                      <bold>Reference</bold>
                    </td></tr><tr><td rowspan="1" colspan="1">
                      <italic><tp:taxon-name>
                          <tp:taxon-name-part taxon-name-part-type="genus" reg="Marinokulati">Marinokulati</tp:taxon-name-part>
                          <tp:taxon-name-part taxon-name-part-type="species" reg="chaetosa">chaetosa</tp:taxon-name-part>
                        </tp:taxon-name></italic>
                    </td><td rowspan="1" colspan="1">Immersed to superficial, dark brown, ostiolate, papillate; neck 20 × 70 µm</td><td rowspan="1" colspan="1">Both present, septate, wide</td><td rowspan="1" colspan="1">102−135 × 12−18 µm; cylindrical to clavate, attenuate at the base, thick-walled at the apex, containing 8 spores</td><td rowspan="1" colspan="1">25.5−36.5 × 7.5−11.5 µm; 3-septate, hyaline, fusiform to ellipsoidal with polar and equatorial appendages</td><td rowspan="1" colspan="1">
                      <xref ref-type="bibr" rid="B10">Jones et al. 2014</xref>
                    </td></tr><tr><td rowspan="1" colspan="1">
                      <italic><tp:taxon-name>
                          <tp:taxon-name-part taxon-name-part-type="genus" reg="Khaleijomyces">Khaleijomyces</tp:taxon-name-part>
                          <tp:taxon-name-part taxon-name-part-type="species" reg="marinus">marinus</tp:taxon-name-part>
                        </tp:taxon-name></italic>
                    </td><td rowspan="1" colspan="1">Superficial to immersed, hyaline to yellow-orange to reddish brown, ostiolate; 110−175 × 100−115 µm; neck 120-175 × 40-50 µm</td><td rowspan="1" colspan="1">Periphyses present in the neck</td><td rowspan="1" colspan="1">60−98 × 12−16 µm; cymbiform to fusiform, thin-walled, with no apical apparatus, containing 8 spores</td><td rowspan="1" colspan="1">12−26 × 6-8 µm; 1-4-septate; ellipsoidal to fusiform; hyaline, smooth-walled</td><td rowspan="1" colspan="1">
                      <xref ref-type="bibr" rid="B3">Abdel-Wahab et al. 2018</xref>
                    </td></tr><tr><td rowspan="1" colspan="1">
                      <italic><tp:taxon-name>
                          <tp:taxon-name-part taxon-name-part-type="genus" reg="Juncigena">Juncigena</tp:taxon-name-part>
                          <tp:taxon-name-part taxon-name-part-type="species" reg="adarca">adarca</tp:taxon-name-part>
                        </tp:taxon-name></italic>
                    </td><td rowspan="1" colspan="1">Immersed, ostiolate, papillate, 225−400 × 135-200 µm; neck 85−170 × 50−85 µm</td><td rowspan="1" colspan="1">Both present; Paraphyses thin, branched, septate</td><td rowspan="1" colspan="1">115−140 × 10−13 µm; fusiform to cylindrical, short pedunculate, apical apparatus with a ring, containing 8 spores</td><td rowspan="1" colspan="1">26.5−34.5 × 6−7 µm; 3-septate, hyaline, fusiform to ellipsoidal, no appendages, smooth wall, constricted</td><td rowspan="1" colspan="1">
                      <xref ref-type="bibr" rid="B11">Kohlmeyer et al. 1997</xref>
                    </td></tr><tr><td rowspan="1" colspan="1">
                      <italic><tp:taxon-name>
                          <tp:taxon-name-part taxon-name-part-type="genus" reg="Fulvocentrum">Fulvocentrum</tp:taxon-name-part>
                          <tp:taxon-name-part taxon-name-part-type="species" reg="aegyptiacum">aegyptiacum</tp:taxon-name-part>
                        </tp:taxon-name></italic>
                    </td><td rowspan="1" colspan="1">Immersed, dark brown, ostiolate; 240−280 × 170−190 µm; neck 70−80 µm diameter</td><td rowspan="1" colspan="1">Both present; Paraphyses numerous, in a gel, unbranched</td><td rowspan="1" colspan="1">145−155 × 9−10 µm; Short pedicellate, apically thickened, containing 8 spores</td><td rowspan="1" colspan="1">15−20 × 6−8 µm; 3-septate, ellipsoidal, hyaline</td><td rowspan="1" colspan="1">
                      <xref ref-type="bibr" rid="B1">Abdel-Wahab et al. 2001</xref>
                    </td></tr><tr><td rowspan="1" colspan="1">
                      <italic><tp:taxon-name>
                          <tp:taxon-name-part taxon-name-part-type="genus" reg="Fulvocentrum">Fulvocentrum</tp:taxon-name-part>
                          <tp:taxon-name-part taxon-name-part-type="species" reg="clavatisporum">clavatisporum</tp:taxon-name-part>
                        </tp:taxon-name></italic>
                    </td><td rowspan="1" colspan="1">Immersed, dark brown, ostiolate; 160−170 × 160−190 µm; neck 50 µm long</td><td rowspan="1" colspan="1">Both present; Paraphyses numerous, in a gel, unbranched</td><td rowspan="1" colspan="1">80−96 × 10−13µm; Pedicellate, apically thickened, containing 8 spores</td><td rowspan="1" colspan="1">25−28 × 5−6 µm; 3-septate, clavate, hyaline</td><td rowspan="1" colspan="1">
                      <xref ref-type="bibr" rid="B1">Abdel-Wahab et al. 2001</xref>
                    </td></tr><tr><td rowspan="1" colspan="1">
                      <italic><tp:taxon-name>
                          <tp:taxon-name-part taxon-name-part-type="genus" reg="Fulvocentrum">Fulvocentrum</tp:taxon-name-part>
                          <tp:taxon-name-part taxon-name-part-type="species" reg="rubrum">rubrum</tp:taxon-name-part>
                        </tp:taxon-name></italic>
                    </td><td rowspan="1" colspan="1">Erumpent to superficial, olive-brown to dark brown, ostiolate; 145−270 µm; neck 310−390 × 50−55 µm</td><td rowspan="1" colspan="1">Both present</td><td rowspan="1" colspan="1">Fusiform or obclavate, 95−130 × 13−19 µm; persistent, thin-walled, containing 8 spores</td><td rowspan="1" colspan="1">Ellipsoidal to clavate, no appendages, 25−33 × 6−9 µm; hyaline to faint apricot, smooth walled, 3−5-septate</td><td rowspan="1" colspan="1">
                      <xref ref-type="bibr" rid="B4">Abdel-Wahab et al. 2019</xref>
                    </td></tr><tr><td rowspan="1" colspan="1"><italic><tp:taxon-name><tp:taxon-name-part taxon-name-part-type="genus" reg="Elbamycella">Elbamycella</tp:taxon-name-part><tp:taxon-name-part taxon-name-part-type="species" reg="rosea">rosea</tp:taxon-name-part></tp:taxon-name></italic> sp. nov.</td><td rowspan="1" colspan="1">Superficial, erumpent or immersed; 100–140 µm diam; olivaceous-brown to black; ostiolar neck 55−70 × 20–50 µm</td><td rowspan="1" colspan="1"/><td rowspan="1" colspan="1">Cylindrical to clavate 22−26 × 12−16 µm containing 8 spores</td><td rowspan="1" colspan="1">Cylindrical 23−28 × 4−5 µm; hyaline, generally 3-septate, bearing 3(4) subpolar appendages 10–20 × 0.5–1 µm</td><td rowspan="1" colspan="1">This study</td></tr></tbody></table></table-wrap></tp:treatment-sec><ref-list><ref id="B10"><mixed-citation xmlns:xlink="http://www.w3.org/1999/xlink" xlink:type="simple"><person-group><name name-style="western"><surname>Jones</surname><given-names>EBG</given-names></name><name name-style="western"><surname>Suetrong</surname><given-names>S</given-names></name><name name-style="western"><surname>Cheng</surname><given-names>WH</given-names></name><name name-style="western"><surname>Rungjindamai</surname><given-names>N</given-names></name><name name-style="western"><surname>Sakayaroj</surname><given-names>J</given-names></name><name name-style="western"><surname>Boonyuen</surname><given-names>N</given-names></name><name name-style="western"><surname>Somrothipol</surname><given-names>S</given-names></name><name name-style="western"><surname>Abdel-Wahab</surname><given-names>MA</given-names></name><name name-style="western"><surname>Pang</surname><given-names>KL</given-names></name></person-group> (<year>2014</year>) <article-title>An additional fungal lineage in the <tp:taxon-name><tp:taxon-name-part taxon-name-part-type="subclass">Hypocreomycetidae</tp:taxon-name-part></tp:taxon-name> (<tp:taxon-name><tp:taxon-name-part taxon-name-part-type="genus">Falcocladium</tp:taxon-name-part></tp:taxon-name> species) and the taxonomic re-evaluation of <italic><tp:taxon-name><tp:taxon-name-part taxon-name-part-type="genus">Chaetosphaeria</tp:taxon-name-part><tp:taxon-name-part taxon-name-part-type="species">chaetosa</tp:taxon-name-part></tp:taxon-name></italic> and <italic><tp:taxon-name><tp:taxon-name-part taxon-name-part-type="genus">Swampomyces</tp:taxon-name-part></tp:taxon-name></italic> species, based on morphology, ecology and phylogeny.</article-title><source>Cryptogamie Mycologie</source><volume>35</volume>: <fpage>119</fpage>–<lpage>138</lpage>. <ext-link xlink:type="simple" ext-link-type="doi" xlink:href="10.7872/crym.v35.iss2.2014.119">https://doi.org/10.7872/crym.v35.iss2.2014.119</ext-link></mixed-citation></ref><ref id="B3"><mixed-citation xmlns:xlink="http://www.w3.org/1999/xlink" xlink:type="simple"><person-group><name name-style="western"><surname>Abdel-Wahab</surname><given-names>MA</given-names></name><name name-style="western"><surname>El-Samawaty</surname><given-names>AMA</given-names></name><name name-style="western"><surname>El Gorban</surname><given-names>AM</given-names></name><name name-style="western"><surname>Yassin</surname><given-names>MA</given-names></name><name name-style="western"><surname>Alsaadi</surname><given-names>MH</given-names></name></person-group> (<year>2018</year>) <article-title><italic><tp:taxon-name><tp:taxon-name-part taxon-name-part-type="genus">Khaleijomyces</tp:taxon-name-part><tp:taxon-name-part taxon-name-part-type="species">marinus</tp:taxon-name-part></tp:taxon-name></italic> gen. et sp nov. (<tp:taxon-name><tp:taxon-name-part taxon-name-part-type="family">Juncigenaceae</tp:taxon-name-part></tp:taxon-name>, <tp:taxon-name><tp:taxon-name-part taxon-name-part-type="order">Torpedosporales</tp:taxon-name-part></tp:taxon-name>) a new lignicolous marine fungus from Saudi Arabia.</article-title><source>Phytotaxa</source><volume>340</volume>: <fpage>277</fpage>–<lpage>285</lpage>. <ext-link xlink:type="simple" ext-link-type="doi" xlink:href="10.11646/phytotaxa.340.3.8">https://doi.org/10.11646/phytotaxa.340.3.8</ext-link></mixed-citation></ref><ref id="B11"><mixed-citation xmlns:xlink="http://www.w3.org/1999/xlink" xlink:type="simple"><person-group><name name-style="western"><surname>Kohlmeyer</surname><given-names>J</given-names></name><name name-style="western"><surname>Volkmann-Kohlmeyer</surname><given-names>B</given-names></name><name name-style="western"><surname>Eriksson</surname><given-names>OE</given-names></name></person-group> (<year>1997</year>) <article-title><tp:taxon-name><tp:taxon-name-part taxon-name-part-type="kingdom">Fungi</tp:taxon-name-part></tp:taxon-name> on <italic><tp:taxon-name><tp:taxon-name-part taxon-name-part-type="genus">Juncus</tp:taxon-name-part><tp:taxon-name-part taxon-name-part-type="species">roemerianus</tp:taxon-name-part></tp:taxon-name></italic> .9. New obligate and facultative marine ascomycotina.</article-title><source>Botanica Marina</source><volume>40</volume>: <fpage>291</fpage>–<lpage>300</lpage>. <ext-link xlink:type="simple" ext-link-type="doi" xlink:href="10.1515/botm.1997.40.1-6.291">https://doi.org/10.1515/botm.1997.40.1-6.291</ext-link></mixed-citation></ref><ref id="B1"><mixed-citation xmlns:xlink="http://www.w3.org/1999/xlink" xlink:type="simple"><person-group><name name-style="western"><surname>Abdel-Wahab</surname><given-names>MA</given-names></name><name name-style="western"><surname>El-Sharouney</surname><given-names>H</given-names></name><name name-style="western"><surname>Jones</surname><given-names>EBG</given-names></name></person-group> (<year>2001</year>) <article-title>Two new intertidal lignicolous <tp:taxon-name><tp:taxon-name-part taxon-name-part-type="genus">Swampomyces</tp:taxon-name-part></tp:taxon-name> species from Red Sea mangroves in Egypt.</article-title><source>Fungal Diversity</source><volume>8</volume>: <fpage>35</fpage>–<lpage>40</lpage>.</mixed-citation></ref><ref id="B4"><mixed-citation xmlns:xlink="http://www.w3.org/1999/xlink" xlink:type="simple"><person-group><name name-style="western"><surname>Abdel-Wahab</surname><given-names>MA</given-names></name><name name-style="western"><surname>Jones</surname><given-names>EBG</given-names></name><name name-style="western"><surname>Bahkali</surname><given-names>AHA</given-names></name><name name-style="western"><surname>El-Gorban</surname><given-names>AM</given-names></name></person-group> (<year>2019</year>) <article-title>Marine fungi from Red Sea mangroves in Saudi Arabia with <italic><tp:taxon-name><tp:taxon-name-part taxon-name-part-type="genus">Fulvocentrum</tp:taxon-name-part><tp:taxon-name-part taxon-name-part-type="species">rubrum</tp:taxon-name-part></tp:taxon-name></italic> sp. nov. (<tp:taxon-name><tp:taxon-name-part taxon-name-part-type="order">Torpedosporales</tp:taxon-name-part></tp:taxon-name>, <tp:taxon-name><tp:taxon-name-part taxon-name-part-type="phylum">Ascomycota</tp:taxon-name-part></tp:taxon-name>).</article-title><source>Nova Hedwigia</source><volume>108</volume>: <fpage>365</fpage>–<lpage>377</lpage>. <ext-link xlink:type="simple" ext-link-type="doi" xlink:href="10.1127/nova_hedwigia/2018/0511">https://doi.org/10.1127/nova_hedwigia/2018/0511</ext-link></mixed-citation></ref></ref-list></tp:taxon-treatment>
